# Supplementary material for: V-ATPase C Acts as a Receptor for Bacillus thuringiensis Cry2Ab and Enhances Cry2Ab Toxicity to Helicoverpa armigera
Source: Insects. 2024 Nov 15;15(11):895. doi: 10.3390/insects15110895 (PMC11594778; doi:10.3390/insects15110895)
Supplement: Supplementary file 1 [file insects-15-00895-s001.zip]

Archive with 1 entries (1 files):
- insects-3235755-supplementary.pdf
